# Supplementary material for: Assessment of Pediatricians’ and General Practitioners’ Knowledge and Practice Regarding Oral Health, Dental Caries and Its Prevention in Children: A Cross-Sectional Study
Source: Dent J (Basel). 2023 Nov 6;11(11):259. doi: 10.3390/dj11110259 (PMC10670318; doi:10.3390/dj11110259)
Supplement: Supplementary file 1 [file dentistry-11-00259-s001.zip]

Archive with 1 entries (1 files):
- dentistry-2602042-supplementary.pdf
